# Supplementary material for: Repeated horizontal acquisition of lagriamide-producing symbionts in Lagriinae beetles
Source: ISME J. 2024 Oct 23;18(1):wrae211. doi: 10.1093/ismejo/wrae211 (PMC11542224; doi:10.1093/ismejo/wrae211)
Supplement: Table_S4_revised_wrae211 [file table_s4_revised_wrae211.xlsx]

## Sheet: Sheet1
Table S4. Metadata for all beetle specimens used in the study and corresponding sequencing methodology.
Sample	Species	Description	Location	Date of collection	DNA isolation	DNA Library preparation	Sequencing platform	Sequencing approach	Sequencing depth (M reads)	Sequencing service provider
Latri	Lagria atripes	Accessory glands from 6 females	Rhineland Palatinate, Germany	May/Jun-2018	MasterPureTM complete DNA and RNA isolation kit, Epicentre Technologies	Nextera XT DNA library prep kit (Illumina)	Illumina NovaSeq 6000	2x150 bp	30	CeGaT GmbH
Lgren	Lagria grenieri	Ovipositor and accessory glands from 5 females	Huelva, Spain	2016
LhSB	Lagria hirta	Ovipositor and accessory glands from 5 females	Hessen, Germany	2024-07-17
LhG	Lagria hirta	Ovipositor and accessory glands from 6 females	Galicia, Spain	2024-09-18
LhHG	Lagria hirta	Ovipositor and accessory glands from 3 females (short-read)	Rhineland Palatinate, Germany	2024-07-19
		Pool of 6 egg clutches (20-30 eggs per clutch) (long-read)			Qiagen Genomic-tip 20/G Kit	NEBNext Ultra II DNA Library Prep Kit (New England Biolabs)	MinION (Oxford Nanopore)	Long-reads	-	in-house
Lv20	Lagria villosa	Accessory gland from 13 females	Sao Paulo State, Brazil	2024-03-17	MasterPureTM complete DNA and RNA isolation kit, Epicentre Technologies	Nextera XT DNA library prep kit (Illumina)	Illumina NovaSeq 6000	2x150 bp	30	CeGaT GmbH
						NEBNext Ultra II DNA Library Prep Kit (New England Biolabs)	MinION (Oxford Nanopore)	Long-reads	-	in-house
Lv23	Lagria villosa	Accessory glands from 6 females	Sao Paulo State, Brazil	2024-03-23	Nanobind CBB Big DNA and Short Read Eliminator kits (Circulomics)	NEBNext Ultra II DNA Library Prep Kit (New England Biolabs)	MinION (Oxford Nanopore)	Long-reads	-	in-house
Loki	Lagria okinawana	Dissected female accessory glands from 8 females	Okinawa, Japan	2024-05-14	MasterPureTM complete DNA and RNA isolation kit, Epicentre Technologies	NuGEN kit Ovation® Ultralow Library Systems V2	Illumina NextSeq 2000	2 x 150	28 - 44	Max Planck Genome Centre (Cologne, Germany)
Lruf1	Lagria rufipennis	Dissected female accessory glands from 3 females	Osaka and Ibaraki, Japan	Jun/Jul-2012
Lruf2	Lagria rufipennis	Dissected female accessory glands from 3 females	Tokushima, Osaka and Kagoshima, Japan	2024-07-12
Ecno	Ecnolagria sp.	Dissected female accessory glands from 1 female	New South Wales, Australia	Nov/Dec-2009
Lv19*	Lagria villosa	8 egg clutches laid by field collected females	Sao Paulo State, Brazil	Jan/Feb-2015		NEBNext Ultra DNA Library Prep Kit (New England Biolabs)	Illumina HiSeq 2500	2x250	40
*Reported previously in Flórez et al. (2018) and Waterworth et al. (2020)
